# Supplementary material for: Reshaping [99mTc]Tc-DT11 to DT14D Tagged with Trivalent Radiometals for NTS1R-Positive Cancer Theranostics
Source: Pharmaceutics. 2025 Feb 28;17(3):310. doi: 10.3390/pharmaceutics17030310 (PMC11944670; doi:10.3390/pharmaceutics17030310)
Supplement: Supplementary file 1 [file pharmaceutics-17-00310-s001.zip]

Archive with 1 entries (1 files):
- pharmaceutics-3470989-supplementary.pdf
